# Supplementary material for: CD103+ dendritic cell–fibroblast crosstalk via TLR9, TDO2, and AHR signaling drives lung fibrogenesis
Source: JCI Insight. 2025 Feb 18;10(6):e177072. doi: 10.1172/jci.insight.177072 (PMC11949071; doi:10.1172/jci.insight.177072)
Supplement: Supporting data values [file jciinsight-10-177072-s194.xlsx]

## Sheet: Fig. 1a
CD103+ DCs	0	7	14	Days
	24800	74800	56700
	12600	64600	75600
	24000	128000	69471
	12400	94600	60372
	46400	108000	48510
	48500	134000	84240
	18600	157000
	41600	130000
	47300	63900
	33200

## Sheet: Fig. 1c
WT-Sal	WT-Bleo	BATF3-/- - Bleo
65.804	96	92.3
51.922	75	70.191
42.728	71	59.352
46.976	105	89.59
48.374	98	73.202
	114.385
	111.061
	89.903
	120.128

## Sheet: Fig. 1d
wt	BLM	BATF3KO
0.958	2.23	1.751
0.96	3.439	1.43
1.311	2.085	2.038
0.935	3.543	1.694
0.818	2.219	1.781
0.857	1.124	0.941
1.144		1.286
1.107

## Sheet: Fig. 1e
wt	BLM	BATF3KO
1.036	16.392	3.027
0.848	12.306	3.457
1.107	6.521	1.961
2.055	3.942	6.522
1.815	5.903	1.616
0.483		4.231
0.844		1.913
0.675		0.544

## Sheet: Fig. 1f
CD103-	CD103+
14.212	57.57
15.11	63.162
16.5073	57.1373

## Sheet: Fig. 1g
Granulocytes	B-cells	Lymphocytes	Inf. Monos	N.C. Monos	Int. Macs	Alv. Macs	cDC2	cDC1	pDC
0.46	7.09	12.2	21	6.26	1.65	13.2	9.16	51.8	1.32
2.59	6.7	11.1	16.3	6.68	1.44	5.66	11	30.6	1.96
0.35	7.44	9.92	20.3	5.16	2.42	10.7	6.32	57.1	6.45
0.54	10.8	19.2	29.9	5.58	2.67	12.7	13.2	48	1.89

## Sheet: Fig. 1h
CT CD11C+	CT cDC1	CT AM	BLM CD11C+	BLM cDC1	BLM AM
0.844371	0.880465	0.0654433	2.36424	1.5321	0.0403709
0.983444		0.0660614	2.22517	1.55511	0.0395016
1.17219	1.11953	0.0567703	2.06623	1.54186	0.0400811

## Sheet: Fig. 1i
CT CD11C+	CT cDC1	CT AM	BLM CD11C+	BLM cDC1	BLM AM
1.09988	0	0	0.470062	0	0
0.938137	0	0	0.276273	0	0
0.961988	0	0	0.271056	0	0

## Sheet: Fig. 1j
CT CD11C+	CT cDC1	CT AM	BLM CD11C+	BLM cDC1	BLM AM
0.786885	0.982333	1.11988	3.57049	6.14518	1.44217
1.05246	1.01967	1.11084	2.95082	6.51566	1.32289
1.16066	0.997992	1.04458	3.54098	6.4994	1.35542

## Sheet: Fig. 2a
WT	WT-Bleo 7d	Wt-Bleo 14d
125.769	199.415	162.235
134.269	184.317	162.544
126.57	183.267	141.894
116.395	151.676	194.291
121.068		134.525

[truncated: 30 more sheets: Fig. 2b, Fig. 3b, Fig. 3c, Fig. 3f, Fig. 4a, Fig. 4b, Fig. 4c, Fig. 4d, Fig. 4e, Fig. 4f, Fig. 4g, Fig. 5b, Fig. 5c, Fig. 5d, Fig. 5e, Fig. 5f, Fig. 5g, Fig. 6b, Fig. 6c, Fig. 6d …]
